# Supplementary material for: Urine proteome of autosomal dominant polycystic kidney disease patients
Source: Clin Proteomics. 2012 Dec 11;9(1):13. doi: 10.1186/1559-0275-9-13 (PMC3607978; doi:10.1186/1559-0275-9-13)
Supplement: Additional file 1 — List of 1 700 proteins identified by at least two peptides. [file 1559-0275-9-13-S1.xls]

## Sheet: 1700 identified proteins
no	protein	description	peptides
1	P02768	Serum albumin	194
2	P10253	Lysosomal alpha-glucosidase	127
3	P98160	Basement membrane-specific heparan sulfate proteoglycan core protein	127
4	P98164	Low-density lipoprotein receptor-related protein 2	121
5	Q12907	Vesicular integral-membrane protein VIP36	111
6	P01009	Alpha-1-antitrypsin	100
7	P01024	Complement C3	95
8	P00450	Ceruloplasmin	94
9	P0C0L5	Complement C4-B	93
10	P01133	Pro-epidermal growth factor	91
11	P02751	Fibronectin	91
12	P41222	Prostaglandin-H2 D-isomerase	89
13	P04746	Pancreatic alpha-amylase	87
14	Q14624	Inter-alpha-trypsin inhibitor heavy chain H4	86
15	P19961	Alpha-amylase 2B	85
16	P06396	Gelsolin	77
17	P15144	Aminopeptidase N	75
18	P02787	Serotransferrin	74
19	P04745	Alpha-amylase 1	74
20	O43451	Maltase-glucoamylase, intestinal	70
21	P05155	Plasma protease C1 inhibitor	69
22	P10451	Osteopontin	68
23	O60494	Cubilin	67
24	P22105	Tenascin-X	65
25	P01023	Alpha-2-macroglobulin	62
26	P01011	Alpha-1-antichymotrypsin	60
27	P02760	Protein AMBP	60
28	P10909	Clusterin	58
29	P01857	Ig gamma-1 chain C region	58
30	P25311	Zinc-alpha-2-glycoprotein	57
31	P01833	Polymeric immunoglobulin receptor	53
32	P07911	Uromodulin	53
33	P15309	Prostatic acid phosphatase	52
34	P29508	Serpin B3	50
35	P01859	Ig gamma-2 chain C region	48
36	P01861	Ig gamma-4 chain C region	48
37	P14543	Nidogen-1	48
38	P02671	Fibrinogen alpha chain	47
39	P12109	Collagen alpha-1(VI) chain	47
40	P04264	Keratin, type II cytoskeletal 1	46
41	P02763	Alpha-1-acid glycoprotein 1	46
42	P01019	Angiotensinogen	46
43	P06702	Protein S100-A9	45
44	Q08380	Galectin-3-binding protein	45
45	P02790	Hemopexin	43
46	A8K2U0	Alpha-2-macroglobulin-like protein 1	43
47	P60709	Actin, cytoplasmic 1	42
48	P05154	Plasma serine protease inhibitor	42
49	P01860	Ig gamma-3 chain C region	42
50	P14209	CD99 antigen	41
51	P12111	Collagen alpha-3(VI) chain	40
52	P06727	Apolipoprotein A-IV	39
53	P01042	Kininogen-1	39
54	P24855	Deoxyribonuclease-1	39
55	Q14515	SPARC-like protein 1	38
56	P02452	Collagen alpha-1(I) chain	38
57	Q99715	Collagen alpha-1(XII) chain	38
58	P04406	Glyceraldehyde-3-phosphate dehydrogenase	37
59	P54802	Alpha-N-acetylglucosaminidase	37
60	P15586	N-acetylglucosamine-6-sulfatase	35
61	P48594	Serpin B4	35
62	P19652	Alpha-1-acid glycoprotein 2	35
63	P18136	Ig kappa chain V-III region HIC	35
64	P04217	Alpha-1B-glycoprotein	35
65	P35527	Keratin, type I cytoskeletal 9	34
66	P20930	Filaggrin	33
67	P12830	Cadherin-1	33
68	P15289	Arylsulfatase A	33
69	P08236	Beta-glucuronidase	33
70	Q9ULI3	Protein HEG homolog 1	33
71	O00391	Sulfhydryl oxidase 1	33
72	P18135	Ig kappa chain V-III region HAH	33
73	P07602	Proactivator polypeptide	33
74	Q6UXB8	Peptidase inhibitor 16	32
75	Q8WUM4	Programmed cell death 6-interacting protein	32
76	P02765	Alpha-2-HS-glycoprotein	32
77	P16278	Beta-galactosidase	31
78	P39060	Collagen alpha-1(XVIII) chain	31
79	Q07075	Glutamyl aminopeptidase	31
80	P27487	Dipeptidyl peptidase 4	30
81	Q8WVN6	Secreted and transmembrane protein 1	30
82	Q13510	Acid ceramidase	30
83	P05543	Thyroxine-binding globulin	30
84	P48668	Keratin, type II cytoskeletal 6C	30
85	P01008	Antithrombin-III	30
86	P21333	Filamin-A	30
87	O75882	Attractin	29
88	Q9Y2E5	Epididymis-specific alpha-mannosidase	29
89	P01620	Ig kappa chain V-III region SIE	29
90	O14773	Tripeptidyl-peptidase 1	29
91	P02788	Lactotransferrin	29
92	P04259	Keratin, type II cytoskeletal 6B	29
93	P02538	Keratin, type II cytoskeletal 6A	29
94	P36955	Pigment epithelium-derived factor	29
95	Q6UVK1	Chondroitin sulfate proteoglycan 4	29
96	P01834	Ig kappa chain C region	28
97	Q6EMK4	Vasorin	28
98	P01622	Ig kappa chain V-III region Ti	28
99	P53634	Dipeptidyl-peptidase 1	28
100	P33908	Mannosyl-oligosaccharide 1,2-alpha-mannosidase IA	28
101	P15311	Ezrin	28
102	P10153	Non-secretory ribonuclease	28
103	P24821	Tenascin	28
104	P07476	Involucrin	28
105	P08779	Keratin, type I cytoskeletal 16	27
106	P19835	Bile salt-activated lipase	27
107	P55290	Cadherin-13	27
108	O43707	Alpha-actinin-4	27
109	P13646	Keratin, type I cytoskeletal 13	27
110	P04206	Ig kappa chain V-III region GOL	27
111	P08473	Neprilysin	27
112	P01623	Ig kappa chain V-III region WOL	27
113	Q12860	Contactin-1	27
114	P19823	Inter-alpha-trypsin inhibitor heavy chain H2	27
115	Q16769	Glutaminyl-peptide cyclotransferase	27
116	Q9UNN8	Endothelial protein C receptor	27
117	Q9UBG3	Cornulin	27
118	P05164	Myeloperoxidase	26
119	Q9NZP8	Complement C1r subcomponent-like protein	26
120	Q9BY67	Cell adhesion molecule 1	26
121	P02647	Apolipoprotein A-I	26
122	P02750	Leucine-rich alpha-2-glycoprotein	26
123	Q9BXP8	Pappalysin-2	25
124	P01876	Ig alpha-1 chain C region	25
125	P43251	Biotinidase	25
126	P01842	Ig lambda chain C regions	25
127	P16870	Carboxypeptidase E	25
128	O75594	Peptidoglycan recognition protein 1	25
129	P07288	Prostate-specific antigen	25
130	P16444	Dipeptidase 1	25
131	P01621	Ig kappa chain V-III region NG9 (Fragment)	25
132	O00560	Syntenin-1	25
133	P00738	Haptoglobin	25
134	P13645	Keratin, type I cytoskeletal 10	25
135	P02774	Vitamin D-binding protein	25
136	P07355	Annexin A2	24
137	P19801	Amiloride-sensitive amine oxidase [copper-containing]	24
138	Q09666	Neuroblast differentiation-associated protein AHNAK	24
139	Q03154	Aminoacylase-1	24
140	Q7Z7M0	Multiple epidermal growth factor-like domains protein 8	24
141	P39059	Collagen alpha-1(XV) chain	24
142	P08571	Monocyte differentiation antigen CD14	24
143	P07686	Beta-hexosaminidase subunit beta	24
144	P68032	Actin, alpha cardiac muscle 1	24
145	P09603	Macrophage colony-stimulating factor 1	24
146	Q14315	Filamin-C	23
147	P00558	Phosphoglycerate kinase 1	23
148	P08582	Melanotransferrin	23
149	P06865	Beta-hexosaminidase subunit alpha	23
150	P68871	Hemoglobin subunit beta	23
151	Q9UKU6	Thyrotropin-releasing hormone-degrading ectoenzyme	23
152	P07339	Cathepsin D	23
153	Q9UGT4	Sushi domain-containing protein 2	23
154	Q93088	Betaine--homocysteine S-methyltransferase 1	23
155	P05062	Fructose-bisphosphate aldolase B	23
156	Q5SZK8	FRAS1-related extracellular matrix protein 2	22
157	P51884	Lumican	22
158	P04075	Fructose-bisphosphate aldolase A	22
159	Q02487	Desmocollin-2	22
160	P06733	Alpha-enolase	22
161	P14384	Carboxypeptidase M	22
162	Q92673	Sortilin-related receptor	22
163	Q9UIV8	Serpin B13	22
164	P13647	Keratin, type II cytoskeletal 5	22
165	P04004	Vitronectin	22
166	P19022	Cadherin-2	22
167	P08185	Corticosteroid-binding globulin	22
168	P55786	Puromycin-sensitive aminopeptidase	22
169	Q99574	Neuroserpin	22
170	P61769	Beta-2-microglobulin	21
171	P17174	Aspartate aminotransferase, cytoplasmic	21
172	Q96PD5	N-acetylmuramoyl-L-alanine amidase	21
173	P01877	Ig alpha-2 chain C region	21
174	P07195	L-lactate dehydrogenase B chain	21
175	P43652	Afamin	21
176	P19440	Gamma-glutamyltranspeptidase 1	21
177	O94919	Endonuclease domain-containing 1 protein	20
178	P55287	Cadherin-11	20
179	P34059	N-acetylgalactosamine-6-sulfatase	20
180	P26038	Moesin	20
181	P06744	Glucose-6-phosphate isomerase	20
182	P00338	L-lactate dehydrogenase A chain	20
183	Q8WZ42	Titin	20
184	O00754	Lysosomal alpha-mannosidase	20
185	O43895	Xaa-Pro aminopeptidase 2	20
186	P02533	Keratin, type I cytoskeletal 14	20
187	P00790	Pepsin A	20
188	Q9HAT2	Sialate O-acetylesterase	20
189	O43490	Prominin-1	20
190	Q9BRK3	Matrix-remodeling-associated protein 8	20
191	Q8WZ75	Roundabout homolog 4	20
192	P12821	Angiotensin-converting enzyme	20
193	P30086	Phosphatidylethanolamine-binding protein 1	19
194	P08697	Alpha-2-antiplasmin	19
195	P08107	Heat shock 70 kDa protein 1A/1B	19
196	P30740	Leukocyte elastase inhibitor	19
197	Q9Y646	Plasma glutamate carboxypeptidase	19
198	P15151	Poliovirus receptor	19
199	P19013	Keratin, type II cytoskeletal 4	19
200	Q9Y6R7	IgGFc-binding protein	19
201	P11021	78 kDa glucose-regulated protein	19
202	P08195	4F2 cell-surface antigen heavy chain	19
203	P05060	Secretogranin-1	19
204	P11142	Heat shock cognate 71 kDa protein	19
205	Q13332	Receptor-type tyrosine-protein phosphatase S	19
206	P35908	Keratin, type II cytoskeletal 2 epidermal	19
207	P04180	Phosphatidylcholine-sterol acyltransferase	19
208	Q92820	Gamma-glutamyl hydrolase	18
209	Q9UHL4	Dipeptidyl-peptidase 2	18
210	P69905	Hemoglobin subunit alpha	18
211	Q9Y6W3	Calpain-7	18
212	Q9HB40	Retinoid-inducible serine carboxypeptidase	18
213	O75351	Vacuolar protein sorting-associated protein 4B	18
214	P30530	Tyrosine-protein kinase receptor UFO	18
215	O00187	Mannan-binding lectin serine protease 2	18
216	P15941	Mucin-1	18
217	Q13228	Selenium-binding protein 1	18
218	Q9UBC9	Small proline-rich protein 3	18
219	P14618	Pyruvate kinase isozymes M1/M2	18
220	Q9BYE9	Protocadherin-24	18
221	Q08174	Protocadherin-1	18
222	P01594	Ig kappa chain V-I region AU	18
223	P42785	Lysosomal Pro-X carboxypeptidase	18
224	P31151	Protein S100-A7	18
225	P22891	Vitamin K-dependent protein Z	18
226	P04083	Annexin A1	17
227	P35241	Radixin	17
228	Q14118	Dystroglycan	17
229	Q96KP4	Cytosolic non-specific dipeptidase	17
230	Q13621	Solute carrier family 12 member 1	17
231	P19320	Vascular cell adhesion protein 1	17
232	P07858	Cathepsin B	17
233	O15240	Neurosecretory protein VGF	17
234	P01597	Ig kappa chain V-I region DEE	17
235	O00533	Neural cell adhesion molecule L1-like protein	17
236	P04114	Apolipoprotein B-100	17
237	P51688	N-sulphoglucosamine sulphohydrolase	17
238	P32004	Neural cell adhesion molecule L1	17
239	P02649	Apolipoprotein E	17
240	P50895	Basal cell adhesion molecule	17
241	P06280	Alpha-galactosidase A	17
242	Q9UN70	Protocadherin gamma-C3	17
243	P16989	DNA-binding protein A	17
244	P09467	Fructose-1,6-bisphosphatase 1	17
245	P13611	Versican core protein	16
246	Q9HCU0	Endosialin	16
247	P10619	Lysosomal protective protein	16
248	Q01459	Di-N-acetylchitobiase	16
249	P00918	Carbonic anhydrase 2	16
250	P61970	Nuclear transport factor 2	16
251	P31944	Caspase-14	16
252	Q92859	Neogenin	16
253	P07237	Protein disulfide-isomerase	16
254	Q9H3G5	Probable serine carboxypeptidase CPVL	16
255	P04433	Ig kappa chain V-III region VG (Fragment)	16
256	Q6V0I7	Protocadherin Fat 4	16
257	P35052	Glypican-1	16
258	Q8TCZ2	CD99 antigen-like protein 2	16
259	P01608	Ig kappa chain V-I region Roy	16
260	P00751	Complement factor B	16
261	P02042	Hemoglobin subunit delta	16
262	P01619	Ig kappa chain V-III region B6	16
263	P80188	Neutrophil gelatinase-associated lipocalin	16
264	O75874	Isocitrate dehydrogenase [NADP] cytoplasmic	16
265	P05156	Complement factor I	16
266	Q12913	Receptor-type tyrosine-protein phosphatase eta	15
267	O75369	Filamin-B	15
268	Q562R1	Beta-actin-like protein 2	15
269	Q9H6S3	Epidermal growth factor receptor kinase substrate 8-like protein 2	15
270	P43121	Cell surface glycoprotein MUC18	15
271	P21399	Cytoplasmic aconitate hydratase	15
272	O00468	Agrin	15
273	P23470	Receptor-type tyrosine-protein phosphatase gamma	15
274	Q16651	Prostasin	15
275	P01040	Cystatin-A	15
276	Q05707	Collagen alpha-1(XIV) chain	15
277	Q96JQ0	Protocadherin-16	15
278	Q9BYF1	Angiotensin-converting enzyme 2	15
279	P12814	Alpha-actinin-1	15
280	P02675	Fibrinogen beta chain	15
281	P01871	Ig mu chain C region	15
282	P08758	Annexin A5	14
283	Q9UN37	Vacuolar protein sorting-associated protein 4A	14
284	P22792	Carboxypeptidase N subunit 2	14
285	P53990	IST1 homolog	14
286	O95336	6-phosphogluconolactonase	14
287	P07711	Cathepsin L1	14
288	P08183	Multidrug resistance protein 1	14
289	Q8NBJ4	Golgi membrane protein 1	14
290	P17050	Alpha-N-acetylgalactosaminidase	14
291	P20062	Transcobalamin-2	14
292	Q8WW52	Protein FAM151A	14
293	P02461	Collagen alpha-1(III) chain	14
294	O00241	Signal-regulatory protein beta-1	14
295	Q9H8L6	Multimerin-2	14
296	O60279	Sushi domain-containing protein 5	14
297	Q9NQ84	G-protein coupled receptor family C group 5 member C	14
298	P00746	Complement factor D	14
299	P04080	Cystatin-B	14
300	Q8IUL8	Cartilage intermediate layer protein 2	14
301	P26992	Ciliary neurotrophic factor receptor subunit alpha	14
302	P05546	Heparin cofactor 2	14
303	P29622	Kallistatin	14
304	P04196	Histidine-rich glycoprotein	14
305	Q8N271	Prominin-2	14
306	P05937	Calbindin	14
307	P00915	Carbonic anhydrase 1	14
308	Q8NHP8	Putative phospholipase B-like 2	14
309	P35555	Fibrillin-1	14
310	O00462	Beta-mannosidase	13
311	P63104	14-3-3 protein zeta/delta	13
312	Q7Z3B1	Neuronal growth regulator 1	13
313	P02753	Retinol-binding protein 4	13
314	P00352	Retinal dehydrogenase 1	13
315	P29992	Guanine nucleotide-binding protein subunit alpha-11	13
316	Q16270	Insulin-like growth factor-binding protein 7	13
317	P19012	Keratin, type I cytoskeletal 15	13
318	Q96AP7	Endothelial cell-selective adhesion molecule	13
319	P01601	Ig kappa chain V-I region HK101 (Fragment)	13
320	P13796	Plastin-2	13
321	P05090	Apolipoprotein D	13
322	P98172	Ephrin-B1	13
323	P16070	CD44 antigen	13
324	P20618	Proteasome subunit beta type-1	13
325	P19827	Inter-alpha-trypsin inhibitor heavy chain H1	13
326	P00491	Purine nucleoside phosphorylase	13
327	P60174	Triosephosphate isomerase	13
328	Q96S96	Phosphatidylethanolamine-binding protein 4	13
329	P11117	Lysosomal acid phosphatase	13
330	Q04695	Keratin, type I cytoskeletal 17	13
331	O43155	Leucine-rich repeat transmembrane protein FLRT2	13
332	Q06481	Amyloid-like protein 2	12
333	Q13822	Ectonucleotide pyrophosphatase/phosphodiesterase family member 2	12
334	P01599	Ig kappa chain V-I region Gal	12
335	Q9Y5Y7	Lymphatic vessel endothelial hyaluronic acid receptor 1	12
336	P01596	Ig kappa chain V-I region CAR	12
337	P05451	Lithostathine-1-alpha	12
338	P06314	Ig kappa chain V-IV region B17	12
339	P20742	Pregnancy zone protein	12
340	P78324	Tyrosine-protein phosphatase non-receptor type substrate 1	12
341	P49221	Protein-glutamine gamma-glutamyltransferase 4	12
342	P06313	Ig kappa chain V-IV region JI	12
343	P23284	Peptidyl-prolyl cis-trans isomerase B	12
344	O14498	Immunoglobulin superfamily containing leucine-rich repeat protein	12
345	P08238	Heat shock protein HSP 90-beta	12
346	P35858	Insulin-like growth factor-binding protein complex acid labile subunit	12
347	P04066	Tissue alpha-L-fucosidase	12
348	O43493	Trans-Golgi network integral membrane protein 2	12
349	Q9H4M9	EH domain-containing protein 1	12
350	P04431	Ig kappa chain V-I region Walker	12
351	Q9H0W9	Ester hydrolase C11orf54	12
352	P01721	Ig lambda chain V-VI region AR	12
353	P06731	Carcinoembryonic antigen-related cell adhesion molecule 5	12
354	P15848	Arylsulfatase B	12
355	Q5VW32	BRO1 domain-containing protein BROX	12
356	P37837	Transaldolase	12
357	P40925	Malate dehydrogenase, cytoplasmic	12
358	Q96FE7	Phosphoinositide-3-kinase-interacting protein 1	12
359	P12429	Annexin A3	12
360	P01602	Ig kappa chain V-I region HK102 (Fragment)	12
361	Q14697	Neutral alpha-glucosidase AB	12
362	P07996	Thrombospondin-1	12
363	P02652	Apolipoprotein A-II	12
364	Q14914	Prostaglandin reductase 1	12
365	Q8IYS5	Osteoclast-associated immunoglobulin-like receptor	12
366	P09668	Cathepsin H	12
367	P01593	Ig kappa chain V-I region AG	12
368	P01034	Cystatin-C	12
369	P11279	Lysosome-associated membrane glycoprotein 1	12
370	O95865	N(G),N(G)-dimethylarginine dimethylaminohydrolase 2	12
371	P51654	Glypican-3	12
372	Q8IWA5	Choline transporter-like protein 2	12
373	P01612	Ig kappa chain V-I region Mev	12
374	Q14393	Growth arrest-specific protein 6	11
375	Q12929	Epidermal growth factor receptor kinase substrate 8	11
376	P52209	6-phosphogluconate dehydrogenase, decarboxylating	11
377	P04432	Ig kappa chain V-I region Daudi	11
378	Q6UX71	Plexin domain-containing protein 2	11
379	P80362	Ig kappa chain V-I region WAT	11
380	P01607	Ig kappa chain V-I region Rei	11
381	P10586	Receptor-type tyrosine-protein phosphatase F	11
382	P09619	Beta-type platelet-derived growth factor receptor	11
383	P34896	Serine hydroxymethyltransferase, cytosolic	11
384	Q02818	Nucleobindin-1	11
385	Q9H299	SH3 domain-binding glutamic acid-rich-like protein 3	11
386	P01609	Ig kappa chain V-I region Scw	11
387	P50995	Annexin A11	11
388	P08123	Collagen alpha-2(I) chain	11
389	Q8WVQ1	Soluble calcium-activated nucleotidase 1	11
390	Q9H2M3	Betaine--homocysteine S-methyltransferase 2	11
391	Q7KYR7	Butyrophilin subfamily 2 member A1	11
392	P62988	Ubiquitin	11
393	Q8NFZ8	Cell adhesion molecule 4	11
394	Q13421	Mesothelin	11
395	O00159	Myosin-Ic	11
396	P08603	Complement factor H	11
397	Q16610	Extracellular matrix protein 1	11
398	Q96KN2	Beta-Ala-His dipeptidase	11
399	P09960	Leukotriene A-4 hydrolase	11
400	P07900	Heat shock protein HSP 90-alpha	11
401	Q5ZPR3	CD276 antigen	11
402	P62258	14-3-3 protein epsilon	11
403	Q9UIB8	SLAM family member 5	11
404	P05109	Protein S100-A8	11
405	P35579	Myosin-9	11
406	P22352	Glutathione peroxidase 3	11
407	P02766	Transthyretin	11
408	P00734	Prothrombin	11
409	P01610	Ig kappa chain V-I region WEA	11
410	Q9BTY2	Plasma alpha-L-fucosidase	11
411	Q13508	Ecto-ADP-ribosyltransferase 3	11
412	Q9HBB8	Mucin and cadherin-like protein	11
413	Q13477	Mucosal addressin cell adhesion molecule 1	11
414	P01614	Ig kappa chain V-II region Cum	11
415	P34931	Heat shock 70 kDa protein 1-like	11
416	Q9Y624	Junctional adhesion molecule A	11
417	P54652	Heat shock-related 70 kDa protein 2	10
418	P01600	Ig kappa chain V-I region Hau	10
419	Q6UX06	Olfactomedin-4	10
420	P01598	Ig kappa chain V-I region EU	10
421	Q9H6X2	Anthrax toxin receptor 1	10
422	P55072	Transitional endoplasmic reticulum ATPase	10
423	P50148	Guanine nucleotide-binding protein G(q) subunit alpha	10
424	P31946	14-3-3 protein beta/alpha	10
425	P62805	Histone H4	10
426	P22223	Cadherin-3	10
427	O94832	Myosin-Id	10
428	Q8NBS9	Thioredoxin domain-containing protein 5	10
429	P06319	Ig lambda chain V-VI region EB4	10
430	P55285	Cadherin-6	10
431	P04156	Major prion protein	10
432	P48304	Lithostathine-1-beta	10
433	P80723	Brain acid soluble protein 1	10
434	Q96NY8	Poliovirus receptor-related protein 4	10
435	Q92520	Protein FAM3C	10
436	P01625	Ig kappa chain V-IV region Len	10
437	P55017	Solute carrier family 12 member 3	10
438	P13797	Plastin-3	10
439	Q02383	Semenogelin-2	10
440	O96009	Napsin-A	10
441	P78380	Oxidized low-density lipoprotein receptor 1	10
442	P06311	Ig kappa chain V-III region IARC/BL41	10
443	P14550	Alcohol dehydrogenase [NADP+]	10
444	P11047	Laminin subunit gamma-1	10
445	Q15828	Cystatin-M	10
446	P04275	von Willebrand factor	10
447	P27797	Calreticulin	10
448	Q6UXG3	CMRF35-like molecule 9	10
449	P11717	Cation-independent mannose-6-phosphate receptor	10
450	Q5TFQ8	Signal-regulatory protein beta-1 isoform 3	10
451	P06309	Ig kappa chain V-II region GM607 (Fragment)	10
452	Q99523	Sortilin	10
453	Q9NQS3	Poliovirus receptor-related protein 3	10
454	P18669	Phosphoglycerate mutase 1	10
455	P49419	Alpha-aminoadipic semialdehyde dehydrogenase	10
456	Q8IV08	Phospholipase D3	10
457	P02679	Fibrinogen gamma chain	10
458	O00584	Ribonuclease T2	10
459	Q86SG5	Protein S100-A7A	10
460	P09211	Glutathione S-transferase P	10
461	P21810	Biglycan	10
462	Q9NRX4	14 kDa phosphohistidine phosphatase	10
463	Q13867	Bleomycin hydrolase	10
464	P46940	Ras GTPase-activating-like protein IQGAP1	10
465	P04040	Catalase	10
466	P13798	Acylamino-acid-releasing enzyme	10
467	P00441	Superoxide dismutase [Cu-Zn]	9
468	Q8N307	Mucin-20	9
469	O43633	Charged multivesicular body protein 2a	9
470	P08294	Extracellular superoxide dismutase [Cu-Zn]	9
471	P23526	Adenosylhomocysteinase	9
472	Q9NZH0	G-protein coupled receptor family C group 5 member B	9
473	Q9UKU9	Angiopoietin-related protein 2	9
474	Q9NQ38	Serine protease inhibitor Kazal-type 5	9
475	O75071	EF-hand domain-containing protein KIAA0494	9
476	P16152	Carbonyl reductase [NADPH] 1	9
477	O75487	Glypican-4	9
478	P68371	Tubulin beta-2C chain	9
479	Q14982	Opioid-binding protein/cell adhesion molecule	9
480	P09543	2',3'-cyclic-nucleotide 3'-phosphodiesterase	9
481	P00749	Urokinase-type plasminogen activator	9
482	P50135	Histamine N-methyltransferase	9
483	P40189	Interleukin-6 receptor subunit beta	9
484	Q8NCC3	Group XV phospholipase A2	9
485	Q5IJ48	Crumbs homolog 2	9
486	P06870	Kallikrein-1	9
487	O94760	N(G),N(G)-dimethylarginine dimethylaminohydrolase 1	9
488	O43505	N-acetyllactosaminide beta-1,3-N-acetylglucosaminyltransferase	9
489	Q96IU4	Abhydrolase domain-containing protein 14B	9
490	P02743	Serum amyloid P-component	9
491	P01031	Complement C5	9
492	P09210	Glutathione S-transferase A2	9
493	P20711	Aromatic-L-amino-acid decarboxylase	9
494	P25325	3-mercaptopyruvate sulfurtransferase	9
495	Q16777	Histone H2A type 2-C	9
496	O60888	Protein CutA	9
497	P80748	Ig lambda chain V-III region LOI	9
498	P00747	Plasminogen	9
499	P01767	Ig heavy chain V-III region BUT	9
500	P02458	Collagen alpha-1(II) chain	9
501	Q8IZF2	Probable G-protein coupled receptor 116	9
502	Q6UX73	Uncharacterized protein C16orf89	9
503	P01615	Ig kappa chain V-II region FR	9
504	P06317	Ig lambda chain V-VI region SUT	9
505	P31997	Carcinoembryonic antigen-related cell adhesion molecule 8	9
506	P08727	Keratin, type I cytoskeletal 19	9
507	Q06830	Peroxiredoxin-1	9
508	P38606	V-type proton ATPase catalytic subunit A	9
509	P07437	Tubulin beta chain	9
510	Q969P0	Immunoglobulin superfamily member 8	9
511	P06310	Ig kappa chain V-II region RPMI 6410	9
512	P40199	Carcinoembryonic antigen-related cell adhesion molecule 6	8
513	Q08188	Protein-glutamine gamma-glutamyltransferase E	8
514	P04792	Heat shock protein beta-1	8
515	Q9BTM1	Histone H2A.J	8
516	P04062	Glucosylceramidase	8
517	P62937	Peptidyl-prolyl cis-trans isomerase A	8
518	O95445	Apolipoprotein M	8
519	P36871	Phosphoglucomutase-1	8
520	Q9UEF7	Klotho	8
521	O95497	Pantetheinase	8
522	Q08334	Interleukin-10 receptor subunit beta	8
523	Q9UBR2	Cathepsin Z	8
524	P13987	CD59 glycoprotein	8
525	P78417	Glutathione S-transferase omega-1	8
526	Q9H223	EH domain-containing protein 4	8
527	P25786	Proteasome subunit alpha type-1	8
528	P22392	Nucleoside diphosphate kinase B	8
529	Q6P4A8	Putative phospholipase B-like 1	8
530	P05067	Amyloid beta A4 protein	8
531	Q5QNW6	Histone H2B type 2-F	8
532	P04430	Ig kappa chain V-I region BAN	8
533	Q99972	Myocilin	8
534	Q7LBR1	Charged multivesicular body protein 1b	8
535	P20810	Calpastatin	8
536	Q86UN3	Reticulon-4 receptor-like 2	8
537	P11684	Uteroglobin	8
538	P04207	Ig kappa chain V-III region CLL	8
539	P80511	Protein S100-A12	8
540	P61981	14-3-3 protein gamma	8
541	Q9NZU0	Leucine-rich repeat transmembrane protein FLRT3	8
542	P05362	Intercellular adhesion molecule 1	8
543	P23327	Sarcoplasmic reticulum histidine-rich calcium-binding protein	8
544	O94910	Latrophilin-1	8
545	Q15485	Ficolin-2	8
546	P16930	Fumarylacetoacetase	8
547	Q9BRK5	45 kDa calcium-binding protein	8
548	Q96IY4	Carboxypeptidase B2	8
549	Q8TF66	Leucine-rich repeat-containing protein 15	8
550	P50897	Palmitoyl-protein thioesterase 1	8
551	P17931	Galectin-3	8
552	Q9Y376	Calcium-binding protein 39	8
553	Q6PK18	PKHD domain-containing transmembrane protein C17orf101	8
554	P13716	Delta-aminolevulinic acid dehydratase	8
555	P28161	Glutathione S-transferase Mu 2	8
556	P31025	Lipocalin-1	8
557	P54760	Ephrin type-B receptor 4	8
558	Q9HBR0	Putative sodium-coupled neutral amino acid transporter 10	8
559	Q14767	Latent-transforming growth factor beta-binding protein 2	8
560	Q86YZ3	Hornerin	8
561	Q9UQB8	Brain-specific angiogenesis inhibitor 1-associated protein 2	8
562	P00966	Argininosuccinate synthase	8
563	P40198	Carcinoembryonic antigen-related cell adhesion molecule 3	8
564	P28799	Granulins	8
565	Q96DG6	Carboxymethylenebutenolidase homolog	8
566	O75223	Gamma-glutamylcyclotransferase	8
567	P27105	Erythrocyte band 7 integral membrane protein	7
568	O95998	Interleukin-18-binding protein	7
569	P54289	Voltage-dependent calcium channel subunit alpha-2/delta-1	7
570	P07108	Acyl-CoA-binding protein	7
571	Q14CN2	Calcium-activated chloride channel regulator 4	7
572	Q16706	Alpha-mannosidase 2	7
573	P01603	Ig kappa chain V-I region Ka	7
574	Q53FA7	Quinone oxidoreductase PIG3	7
575	P01764	Ig heavy chain V-III region VH26	7
576	Q15223	Poliovirus receptor-related protein 1	7
577	Q9HCN6	Platelet glycoprotein VI	7
578	P50395	Rab GDP dissociation inhibitor beta	7
579	P13688	Carcinoembryonic antigen-related cell adhesion molecule 1	7
580	Q9H444	Charged multivesicular body protein 4b	7
581	Q8N3J6	Cell adhesion molecule 2	7
582	Q6UY14	ADAMTS-like protein 4	7
583	P01617	Ig kappa chain V-II region TEW	7
584	Q12864	Cadherin-17	7
585	P20827	Ephrin-A1	7
586	P17405	Sphingomyelin phosphodiesterase	7
587	P29401	Transketolase	7
588	Q99497	Protein DJ-1	7
589	O95274	Ly6/PLAUR domain-containing protein 3	7
590	O60437	Periplakin	7
591	O15393	Transmembrane protease, serine 2	7
592	P10645	Chromogranin-A	7
593	P08174	Complement decay-accelerating factor	7
594	P12259	Coagulation factor V	7
595	P01595	Ig kappa chain V-I region Bi	7
596	Q7Z5N4	Protein sidekick-1	7
597	Q8IZA0	Uncharacterized protein KIAA0319-like	7
598	Q13740	CD166 antigen	7
599	P04350	Tubulin beta-4 chain	7
600	P04279	Semenogelin-1	7
601	Q99538	Legumain	7
602	P08637	Low affinity immunoglobulin gamma Fc region receptor III-A	7
603	Q92484	Acid sphingomyelinase-like phosphodiesterase 3a	7
604	Q8IX04	Ubiquitin-conjugating enzyme E2 variant 3	7
605	P68366	Tubulin alpha-4A chain	7
606	P13591	Neural cell adhesion molecule 1	7
607	P15531	Nucleoside diphosphate kinase A	7
608	Q86YQ8	Copine-8	7
609	P04899	Guanine nucleotide-binding protein G(i) subunit alpha-2	7
610	Q96J84	Kin of IRRE-like protein 1	7
611	Q8NHJ6	Leukocyte immunoglobulin-like receptor subfamily B member 4	7
612	Q15262	Receptor-type tyrosine-protein phosphatase kappa	7
613	Q5VTE0	Putative elongation factor 1-alpha-like 3	7
614	P11597	Cholesteryl ester transfer protein	7
615	P23528	Cofilin-1	7
616	Q14126	Desmoglein-2	7
617	P01243	Chorionic somatomammotropin hormone	7
618	Q96RW7	Hemicentin-1	7
619	Q6E0U4	Dermokine	7
620	P05413	Fatty acid-binding protein, heart	7
621	Q9P121	Neurotrimin	7
622	Q6PCB0	von Willebrand factor A domain-containing protein 1	7
623	Q08345	Epithelial discoidin domain-containing receptor 1	7
624	P14780	Matrix metalloproteinase-9	7
625	P13598	Intercellular adhesion molecule 2	7
626	Q8TCD5	5'(3')-deoxyribonucleotidase, cytosolic type	7
627	P30041	Peroxiredoxin-6	7
628	Q6UWR7	Ectonucleotide pyrophosphatase/phosphodiesterase family member 6	7
629	O95837	Guanine nucleotide-binding protein subunit alpha-14	7
630	Q02388	Collagen alpha-1(VII) chain	7
631	Q12794	Hyaluronidase-1	7
632	P55291	Cadherin-15	7
633	Q8TB96	T-cell immunomodulatory protein	7
634	P08133	Annexin A6	7
635	Q6XQN6	Nicotinate phosphoribosyltransferase	7
636	Q16849	Receptor-type tyrosine-protein phosphatase-like N	7
637	O00299	Chloride intracellular channel protein 1	7
638	P31947	14-3-3 protein sigma	7
639	P10599	Thioredoxin	7
640	Q8N126	Cell adhesion molecule 3	7
641	P06887	Ig lambda chain V-I region MEM	7
642	Q5JS37	NHL repeat-containing protein 3	7
643	P28300	Protein-lysine 6-oxidase	7
644	P30043	Flavin reductase	7
645	P08754	Guanine nucleotide-binding protein G(k) subunit alpha	7
646	P27824	Calnexin	7
647	P49189	4-trimethylaminobutyraldehyde dehydrogenase	7
648	Q12805	EGF-containing fibulin-like extracellular matrix protein 1	7
649	P51148	Ras-related protein Rab-5C	7
650	P06734	Low affinity immunoglobulin epsilon Fc receptor	7
651	Q96P63	Serpin B12	7
652	P30039	Phenazine biosynthesis-like domain-containing protein	7
653	Q99519	Sialidase-1	7
654	Q7Z4R8	UPF0669 protein C6orf120	7
655	Q15375	Ephrin type-A receptor 7	7
656	Q6UWV6	Ectonucleotide pyrophosphatase/phosphodiesterase family member 7	6
657	P21266	Glutathione S-transferase Mu 3	6
658	P99999	Cytochrome c	6
659	P01781	Ig heavy chain V-III region GAL	6
660	P40197	Platelet glycoprotein V	6
661	Q9H0V9	VIP36-like protein	6
662	Q9P2B2	Prostaglandin F2 receptor negative regulator	6
663	O75144	ICOS ligand	6
664	O14786	Neuropilin-1	6
665	P04216	Thy-1 membrane glycoprotein	6
666	P48740	Mannan-binding lectin serine protease 1	6
667	P48637	Glutathione synthetase	6
668	Q6GTX8	Leukocyte-associated immunoglobulin-like receptor 1	6
669	P01701	Ig lambda chain V-I region NEW	6
670	P63092	Guanine nucleotide-binding protein G(s) subunit alpha isoforms short	6
671	P20138	Myeloid cell surface antigen CD33	6
672	Q9BUF5	Tubulin beta-6 chain	6
673	P62491	Ras-related protein Rab-11A	6
674	P18510	Interleukin-1 receptor antagonist protein	6
675	P09564	T-cell antigen CD7	6
676	P02749	Beta-2-glycoprotein 1	6
677	P24158	Myeloblastin	6
678	O75309	Cadherin-16	6
679	P35613	Basigin	6
680	O43567	RING finger protein 13	6
681	P12277	Creatine kinase B-type	6
682	Q96G03	Phosphoglucomutase-2	6
683	Q92752	Tenascin-R	6
684	P16112	Aggrecan core protein	6
685	Q6UXB4	C-type lectin domain family 4 member G	6
686	P04434	Ig kappa chain V-III region VH (Fragment)	6
687	Q3LXA3	Bifunctional ATP-dependent dihydroxyacetone kinase/FAD-AMP lyase (cyclizing)	6
688	P07148	Fatty acid-binding protein, liver	6
689	Q96C23	Aldose 1-epimerase	6
690	P07384	Calpain-1 catalytic subunit	6
691	Q14894	Mu-crystallin homolog	6
692	Q9GZM5	Protein YIPF3	6
693	Q14019	Coactosin-like protein	6
694	P62158	Calmodulin	6
695	Q08257	Quinone oxidoreductase	6
696	P04208	Ig lambda chain V-I region WAH	6
697	P15924	Desmoplakin	6
698	P14314	Glucosidase 2 subunit beta	6
699	Q92692	Poliovirus receptor-related protein 2	6
700	P02511	Alpha-crystallin B chain	6
701	P01766	Ig heavy chain V-III region BRO	6
702	Q5KU26	Collectin-12	6
703	Q08629	Testican-1	6
704	O75340	Programmed cell death protein 6	6
705	Q9Y2S2	Lambda-crystallin homolog	6
706	P17900	Ganglioside GM2 activator	6
707	P11362	Basic fibroblast growth factor receptor 1	6
708	Q9Y279	V-set and immunoglobulin domain-containing protein 4	6
709	Q9NZN3	EH domain-containing protein 3	6
710	P30613	Pyruvate kinase isozymes R/L	6
711	Q9NY97	UDP-GlcNAc:betaGal beta-1,3-N-acetylglucosaminyltransferase 2	6
712	Q8TBP5	Membrane protein FAM174A	6
713	Q6ZMJ2	Scavenger receptor class A member 5	6
714	P35558	Phosphoenolpyruvate carboxykinase, cytosolic [GTP]	6
715	P67936	Tropomyosin alpha-4 chain	6
716	P23083	Ig heavy chain V-I region V35	6
717	Q96PX8	SLIT and NTRK-like protein 1	6
718	Q99983	Osteomodulin	6
719	Q9NPR2	Semaphorin-4B	6
720	P18206	Vinculin	6
721	O43511	Pendrin	6
722	P98095	Fibulin-2	6
723	P19021	Peptidyl-glycine alpha-amidating monooxygenase	6
724	P49720	Proteasome subunit beta type-3	6
725	P22732	Solute carrier family 2, facilitated glucose transporter member 5	6
726	O15230	Laminin subunit alpha-5	6
727	Q96DA0	Zymogen granule protein 16 homolog B	6
728	P01613	Ig kappa chain V-I region Ni	6
729	Q7Z5L0	Vitelline membrane outer layer protein 1 homolog	6
730	Q96HE7	ERO1-like protein alpha	6
731	O75891	10-formyltetrahydrofolate dehydrogenase	6
732	P63096	Guanine nucleotide-binding protein G(i) subunit alpha-1	6
733	Q9H4A4	Aminopeptidase B	6
734	P09237	Matrilysin	6
735	Q9Y490	Talin-1	6
736	Q9BYJ0	Fibroblast growth factor-binding protein 2	6
737	P15291	Beta-1,4-galactosyltransferase 1	6
738	Q9NZZ3	Charged multivesicular body protein 5	6
739	P16284	Platelet endothelial cell adhesion molecule	6
740	P55083	Microfibril-associated glycoprotein 4	6
741	P00390	Glutathione reductase, mitochondrial	6
742	P22314	Ubiquitin-like modifier-activating enzyme 1	5
743	P04209	Ig lambda chain V-II region NIG-84	5
744	Q9NZT1	Calmodulin-like protein 5	5
745	P12273	Prolactin-inducible protein	5
746	Q7L576	Cytoplasmic FMR1-interacting protein 1	5
747	P15259	Phosphoglycerate mutase 2	5
748	Q02246	Contactin-2	5
749	P49788	Retinoic acid receptor responder protein 1	5
750	P05186	Alkaline phosphatase, tissue-nonspecific isozyme	5
751	P35475	Alpha-L-iduronidase	5
752	O43278	Kunitz-type protease inhibitor 1	5
753	P09972	Fructose-bisphosphate aldolase C	5
754	Q9UQN3	Charged multivesicular body protein 2b	5
755	P31431	Syndecan-4	5
756	P05387	60S acidic ribosomal protein P2	5
757	P61026	Ras-related protein Rab-10	5
758	Q9Y287	Integral membrane protein 2B	5
759	Q9Y6X5	Ectonucleotide pyrophosphatase/phosphodiesterase family member 4	5
760	P10768	S-formylglutathione hydrolase	5
761	P28827	Receptor-type tyrosine-protein phosphatase mu	5
762	Q16819	Meprin A subunit alpha	5
763	P20472	Parvalbumin alpha	5
764	Q01518	Adenylyl cyclase-associated protein 1	5
765	Q96NZ9	Proline-rich acidic protein 1	5
766	Q9UBQ6	Exostosin-like 2	5
767	P13727	Bone marrow proteoglycan	5
768	O00115	Deoxyribonuclease-2-alpha	5
769	Q8TE68	Epidermal growth factor receptor kinase substrate 8-like protein 1	5
770	P32754	4-hydroxyphenylpyruvate dioxygenase	5
771	P09525	Annexin A4	5
772	O75015	Low affinity immunoglobulin gamma Fc region receptor III-B	5
773	P18428	Lipopolysaccharide-binding protein	5
774	P09923	Intestinal-type alkaline phosphatase	5
775	Q9ULC0	Endomucin	5
776	Q6P9A2	Putative polypeptide N-acetylgalactosaminyltransferase-like protein 4	5
777	P61106	Ras-related protein Rab-14	5
778	Q14344	Guanine nucleotide-binding protein subunit alpha-13	5
779	P07737	Profilin-1	5
780	Q92817	Envoplakin	5
781	P29966	Myristoylated alanine-rich C-kinase substrate	5
782	Q6YHK3	CD109 antigen	5
783	Q8IWU5	Extracellular sulfatase Sulf-2	5
784	Q9Y5Z4	Heme-binding protein 2	5
785	Q00610	Clathrin heavy chain 1	5
786	Q13449	Limbic system-associated membrane protein	5
787	P01604	Ig kappa chain V-I region Kue	5
788	O75339	Cartilage intermediate layer protein 1	5
789	Q24JP5	Transmembrane protein 132A	5
790	O75503	Ceroid-lipofuscinosis neuronal protein 5	5
791	P05452	Tetranectin	5
792	Q9H159	Cadherin-19	5
793	P27482	Calmodulin-like protein 3	5
794	P25788	Proteasome subunit alpha type-3	5
795	Q12841	Follistatin-related protein 1	5
796	Q5T2W1	Na(+)/H(+) exchange regulatory cofactor NHE-RF3	5
797	Q9H9H4	Vacuolar protein sorting-associated protein 37B	5
798	Q15746	Myosin light chain kinase, smooth muscle	5
799	P02654	Apolipoprotein C-I	5
800	P31949	Protein S100-A11	5
801	P11766	Alcohol dehydrogenase class-3	5
802	P10912	Growth hormone receptor	5
803	Q9BX67	Junctional adhesion molecule C	5
804	P20073	Annexin A7	5
805	P01036	Cystatin-S	5
806	Q9UIQ6	Leucyl-cystinyl aminopeptidase	5
807	P03951	Coagulation factor XI	5
808	Q9UHI8	A disintegrin and metalloproteinase with thrombospondin motifs 1	5
809	P61626	Lysozyme C	5
810	Q7Z7G0	Target of Nesh-SH3	5
811	P61204	ADP-ribosylation factor 3	5
812	O43280	Trehalase	5
813	P17066	Heat shock 70 kDa protein 6	5
814	P23468	Receptor-type tyrosine-protein phosphatase delta	5
815	Q15274	Nicotinate-nucleotide pyrophosphorylase [carboxylating]	5
816	O75368	SH3 domain-binding glutamic acid-rich-like protein	5
817	P13473	Lysosome-associated membrane glycoprotein 2	5
818	P36957	Dihydrolipoyllysine-residue succinyltransferase component of 2-oxoglutarate dehydrogenase complex, mitochondrial	5
819	P01707	Ig lambda chain V-II region TRO	5
820	P01768	Ig heavy chain V-III region CAM	5
821	Q96FN5	Kinesin-like protein KIF12	5
822	P20774	Mimecan	5
823	Q8IVY1	Putative uncharacterized protein C1orf210	5
824	P36896	Activin receptor type-1B	5
825	Q14574	Desmocollin-3	5
826	P42685	Tyrosine-protein kinase FRK	5
827	P07320	Gamma-crystallin D	5
828	Q53GD3	Choline transporter-like protein 4	5
829	P26927	Hepatocyte growth factor-like protein	5
830	Q15286	Ras-related protein Rab-35	5
831	P10643	Complement component C7	5
832	Q9TNN7	HLA class I histocompatibility antigen, Cw-5 alpha chain	5
833	P25787	Proteasome subunit alpha type-2	5
834	Q99816	Tumor susceptibility gene 101 protein	5
835	P52566	Rho GDP-dissociation inhibitor 2	5
836	O94985	Calsyntenin-1	5
837	P05787	Keratin, type II cytoskeletal 8	5
838	P78310	Coxsackievirus and adenovirus receptor	5
839	P09488	Glutathione S-transferase Mu 1	5
840	P17936	Insulin-like growth factor-binding protein 3	5
841	Q13308	Tyrosine-protein kinase-like 7	5
842	Q8IUK5	Plexin domain-containing protein 1	5
843	P21439	Multidrug resistance protein 3	5
844	P07951	Tropomyosin beta chain	5
845	Q8NFJ5	Retinoic acid-induced protein 3	5
846	P08962	CD63 antigen	5
847	P49747	Cartilage oligomeric matrix protein	5
848	Q04756	Hepatocyte growth factor activator	5
849	Q14956	Transmembrane glycoprotein NMB	5
850	P01611	Ig kappa chain V-I region Wes	5
851	P45877	Peptidyl-prolyl cis-trans isomerase C	5
852	P21695	Glycerol-3-phosphate dehydrogenase [NAD+], cytoplasmic	5
853	P55957	BH3-interacting domain death agonist	5
854	P16104	Histone H2A.x	5
855	P51178	1-phosphatidylinositol-4,5-bisphosphate phosphodiesterase delta-1	5
856	Q92896	Golgi apparatus protein 1	5
857	P61224	Ras-related protein Rap-1b	5
858	P62834	Ras-related protein Rap-1A	5
859	P35754	Glutaredoxin-1	5
860	O60235	Transmembrane protease, serine 11D	5
861	P00736	Complement C1r subcomponent	5
862	Q9ULK6	RING finger protein 150	5
863	P20339	Ras-related protein Rab-5A	5
864	P17342	Atrial natriuretic peptide receptor 3	5
865	P38571	Lysosomal acid lipase/cholesteryl ester hydrolase	5
866	Q9NPG4	Protocadherin-12	5
867	Q6ISS4	Leukocyte-associated immunoglobulin-like receptor 2	5
868	Q92485	Acid sphingomyelinase-like phosphodiesterase 3b	5
869	P06737	Glycogen phosphorylase, liver form	5
870	P55286	Cadherin-8	5
871	Q96TA1	Niban-like protein 1	5
872	P02144	Myoglobin	5
873	Q9BZL3	Putative small membrane protein NID67	5
874	A6NI73	Leukocyte immunoglobulin-like receptor subfamily A member 5	5
875	Q9GZM7	Tubulointerstitial nephritis antigen-like	5
876	P10721	Mast/stem cell growth factor receptor	5
877	Q86VP6	Cullin-associated NEDD8-dissociated protein 1	4
878	P01776	Ig heavy chain V-III region WAS	4
879	Q92930	Ras-related protein Rab-8B	4
880	P61006	Ras-related protein Rab-8A	4
881	Q9H0U4	Ras-related protein Rab-1B	4
882	P05997	Collagen alpha-2(V) chain	4
883	Q16586	Alpha-sarcoglycan	4
884	O95460	Matrilin-4	4
885	O14817	Tetraspanin-4	4
886	Q9HCH3	Copine-5	4
887	Q9NZ53	Podocalyxin-like protein 2	4
888	P01762	Ig heavy chain V-III region TRO	4
889	O75394	39S ribosomal protein L33, mitochondrial	4
890	Q04760	Lactoylglutathione lyase	4
891	P13521	Secretogranin-2	4
892	Q9UMX0	Ubiquilin-1	4
893	P16083	Ribosyldihydronicotinamide dehydrogenase [quinone]	4
894	O75131	Copine-3	4
895	Q02747	Guanylin	4
896	Q16363	Laminin subunit alpha-4	4
897	Q14314	Fibroleukin	4
898	Q14703	Membrane-bound transcription factor site-1 protease	4
899	Q9UBG0	C-type mannose receptor 2	4
900	Q14112	Nidogen-2	4
901	P28066	Proteasome subunit alpha type-5	4
902	P18085	ADP-ribosylation factor 4	4
903	P40121	Macrophage-capping protein	4
904	Q15113	Procollagen C-endopeptidase enhancer 1	4
905	O95159	Zinc finger protein-like 1	4
906	Q9H0B8	Cysteine-rich secretory protein LCCL domain-containing 2	4
907	Q01973	Tyrosine-protein kinase transmembrane receptor ROR1	4
908	Q8N8N7	Prostaglandin reductase 2	4
909	Q9Y653	G-protein coupled receptor 56	4
910	P09958	Furin	4
911	Q7Z3D4	LysM and putative peptidoglycan-binding domain-containing protein 3	4
912	Q8NHL6	Leukocyte immunoglobulin-like receptor subfamily B member 1	4
913	P35030	Trypsin-3	4
914	Q9ULB1	Neurexin-1-alpha	4
915	Q6ZSJ9	Protein shisa-6 homolog	4
916	Q7Z7D3	V-set domain-containing T-cell activation inhibitor 1	4
917	Q9P1W8	Signal-regulatory protein gamma	4
918	P01116	GTPase KRas	4
919	Q10588	ADP-ribosyl cyclase 2	4
920	P14784	Interleukin-2 receptor subunit beta	4
921	P00748	Coagulation factor XII	4
922	Q9Y4C0	Neurexin-3-alpha	4
923	O00264	Membrane-associated progesterone receptor component 1	4
924	P01308	Insulin	4
925	Q86YT9	Junctional adhesion molecule-like	4
926	P62330	ADP-ribosylation factor 6	4
927	Q13316	Dentin matrix acidic phosphoprotein 1	4
928	P13667	Protein disulfide-isomerase A4	4
929	P01258	Calcitonin	4
930	Q06828	Fibromodulin	4
931	Q9H2K8	Serine/threonine-protein kinase TAO3	4
932	Q6UWI2	Prostate androgen-regulated mucin-like protein 1	4
933	P01710	Ig lambda chain V-II region BO	4
934	P62873	Guanine nucleotide-binding protein G(I)/G(S)/G(T) subunit beta-1	4
935	P05089	Arginase-1	4
936	Q5JRA6	Melanoma inhibitory activity protein 3	4
937	Q9UHR4	Brain-specific angiogenesis inhibitor 1-associated protein 2-like protein 1	4
938	P01771	Ig heavy chain V-III region HIL	4
939	Q6UX15	Layilin	4
940	P54803	Galactocerebrosidase	4
941	Q9NZ08	Endoplasmic reticulum aminopeptidase 1	4
942	P17858	6-phosphofructokinase, liver type	4
943	P35318	ADM	4
944	Q9HCY8	Protein S100-A14	4
945	Q9HC38	Glyoxalase domain-containing protein 4	4
946	P55259	Pancreatic secretory granule membrane major glycoprotein GP2	4
947	P61916	Epididymal secretory protein E1	4
948	Q06278	Aldehyde oxidase	4
949	P01700	Ig lambda chain V-I region HA	4
950	Q9UBX7	Kallikrein-11	4
951	P16234	Alpha-type platelet-derived growth factor receptor	4
952	P34932	Heat shock 70 kDa protein 4	4
953	P18827	Syndecan-1	4
954	P07998	Ribonuclease pancreatic	4
955	Q9UM22	Mammalian ependymin-related protein 1	4
956	P61457	Pterin-4-alpha-carbinolamine dehydratase	4
957	Q15726	Metastasis-suppressor KiSS-1	4
958	Q9HBJ8	Collectrin	4
959	Q86Y46	Keratin, type II cytoskeletal 73	4
960	Q15904	V-type proton ATPase subunit S1	4
961	P35237	Serpin B6	4
962	P02689	Myelin P2 protein	4
963	P35606	Coatomer subunit beta'	4
964	P36639	7,8-dihydro-8-oxoguanine triphosphatase	4
965	Q6UWP8	Suprabasin	4
966	P06316	Ig lambda chain V-I region BL2	4
967	P07307	Asialoglycoprotein receptor 2	4
968	O95967	EGF-containing fibulin-like extracellular matrix protein 2	4
969	Q00888	Pregnancy-specific beta-1-glycoprotein 4	4
970	O15031	Plexin-B2	4
971	P49721	Proteasome subunit beta type-2	4
972	P54108	Cysteine-rich secretory protein 3	4
973	P61160	Actin-related protein 2	4
974	P07359	Platelet glycoprotein Ib alpha chain	4
975	P80370	Protein delta homolog 1	4
976	Q92876	Kallikrein-6	4
977	O00526	Uroplakin-2	4
978	Q9Y5K6	CD2-associated protein	4
979	Q15238	Pregnancy-specific beta-1-glycoprotein 5	4
980	P14625	Endoplasmin	4
981	O00182	Galectin-9	4
982	Q8N5I2	Arrestin domain-containing protein 1	4
983	P20933	N(4)-(beta-N-acetylglucosaminyl)-L-asparaginase	4
984	Q6UXD5	Seizure 6-like protein 2	4
985	P13671	Complement component C6	4
986	P01624	Ig kappa chain V-III region POM	4
987	P47813	Eukaryotic translation initiation factor 1A, X-chromosomal	4
988	P61020	Ras-related protein Rab-5B	4
989	Q9UL46	Proteasome activator complex subunit 2	4
990	P54710	Sodium/potassium-transporting ATPase subunit gamma	4
991	O94991	SLIT and NTRK-like protein 5	4
992	Q9BXN2	C-type lectin domain family 7 member A	4
993	P04424	Argininosuccinate lyase	4
994	Q9BQT9	Calsyntenin-3	4
995	Q969H8	UPF0556 protein C19orf10	4
996	P12035	Keratin, type II cytoskeletal 3	4
997	Q06033	Inter-alpha-trypsin inhibitor heavy chain H3	4
998	Q9UKR3	Kallikrein-13	4
999	Q495M3	Proton-coupled amino acid transporter 2	4
1000	P52758	Ribonuclease UK114	4
1001	P01702	Ig lambda chain V-I region NIG-64	4
1002	P09936	Ubiquitin carboxyl-terminal hydrolase isozyme L1	4
1003	P05981	Serine protease hepsin	4
1004	O95154	Aflatoxin B1 aldehyde reductase member 3	4
1005	P54753	Ephrin type-B receptor 3	4
1006	A6NL28	Putative tropomyosin alpha-3 chain-like protein	4
1007	O60568	Procollagen-lysine,2-oxoglutarate 5-dioxygenase 3	4
1008	P01772	Ig heavy chain V-III region KOL	4
1009	Q9NP85	Podocin	4
1010	Q96RF0	Sorting nexin-18	4
1011	O14818	Proteasome subunit alpha type-7	4
1012	Q8NCW5	Apolipoprotein A-I-binding protein	4
1013	P13639	Elongation factor 2	4
1014	P48147	Prolyl endopeptidase	4
1015	Q9H2A7	C-X-C motif chemokine 16	4
1016	Q9BQ51	Programmed cell death 1 ligand 2	4
1017	P01616	Ig kappa chain V-II region MIL	4
1018	Q8WWQ8	Stabilin-2	4
1019	P55268	Laminin subunit beta-2	4
1020	Q00889	Pregnancy-specific beta-1-glycoprotein 6	4
1021	Q9Y2T3	Guanine deaminase	4
1022	Q7Z4W1	L-xylulose reductase	4
1023	P15121	Aldose reductase	4
1024	P42330	Aldo-keto reductase family 1 member C3	4
1025	P06888	Ig lambda chain V-I region EPS	4
1026	P01606	Ig kappa chain V-I region OU	4
1027	P00451	Coagulation factor VIII	4
1028	P06753	Tropomyosin alpha-3 chain	4
1029	Q9H2G2	STE20-like serine/threonine-protein kinase	4
1030	Q9Y6U3	Adseverin	4
1031	P21709	Ephrin type-A receptor 1	4
1032	Q07954	Prolow-density lipoprotein receptor-related protein 1	4
1033	O00322	Uroplakin-1a	4
1034	Q16643	Drebrin	4
1035	P06681	Complement C2	4
1036	Q86T13	C-type lectin domain family 14 member A	4
1037	O75629	Protein CREG1	4
1038	P08519	Apolipoprotein(a)	4
1039	P04233	HLA class II histocompatibility antigen gamma chain	4
1040	Q99536	Synaptic vesicle membrane protein VAT-1 homolog	4
1041	Q68D85	Putative Ig-like domain-containing protein DKFZp686O24166/DKFZp686I21167	4
1042	P78423	Fractalkine	4
1043	Q9UHG2	ProSAAS	4
1044	P35609	Alpha-actinin-2	4
1045	P32119	Peroxiredoxin-2	4
1046	Q04828	Aldo-keto reductase family 1 member C1	4
1047	P01779	Ig heavy chain V-III region TUR	4
1048	Q00887	Pregnancy-specific beta-1-glycoprotein 9	4
1049	P14735	Insulin-degrading enzyme	4
1050	Q01469	Fatty acid-binding protein, epidermal	4
1051	Q8TDQ0	Hepatitis A virus cellular receptor 2	4
1052	P17213	Bactericidal permeability-increasing protein	4
1053	Q9HAR2	Latrophilin-3	4
1054	Q15833	Syntaxin-binding protein 2	4
1055	P46926	Glucosamine-6-phosphate isomerase 1	4
1056	P50053	Ketohexokinase	4
1057	P21802	Fibroblast growth factor receptor 2	4
1058	P24298	Alanine aminotransferase 1	4
1059	P01210	Proenkephalin-A	4
1060	P09871	Complement C1s subcomponent	4
1061	Q92954	Proteoglycan 4	4
1062	P84243	Histone H3.3	4
1063	Q14376	UDP-glucose 4-epimerase	4
1064	P04278	Sex hormone-binding globulin	4
1065	P20061	Transcobalamin-1	4
1066	P63000	Ras-related C3 botulinum toxin substrate 1	4
1067	Q06418	Tyrosine-protein kinase receptor TYRO3	4
1068	Q96MG2	Junctional sarcoplasmic reticulum protein 1	4
1069	P69849	Nodal modulator 3	3
1070	Q9NWV4	UPF0587 protein C1orf123	3
1071	O75787	Renin receptor	3
1072	Q9UN36	Protein NDRG2	3
1073	O95954	Formimidoyltransferase-cyclodeaminase	3
1074	A8MW06	Thymosin beta-4-like protein 3	3
1075	Q9H9P2	Chondrolectin	3
1076	P21281	V-type proton ATPase subunit B, brain isoform	3
1077	P25815	Protein S100-P	3
1078	P22304	Iduronate 2-sulfatase	3
1079	Q9BZZ2	Sialoadhesin	3
1080	P51687	Sulfite oxidase, mitochondrial	3
1081	Q16719	Kynureninase	3
1082	P01742	Ig heavy chain V-I region EU	3
1083	Q86Y38	Xylosyltransferase 1	3
1084	Q86X29	Lipolysis-stimulated lipoprotein receptor	3
1085	Q9UBV8	Peflin	3
1086	Q16832	Discoidin domain-containing receptor 2	3
1087	Q8N2U0	UPF0451 protein C17orf61	3
1088	Q93099	Homogentisate 1,2-dioxygenase	3
1089	P01717	Ig lambda chain V-IV region Hil	3
1090	P49908	Selenoprotein P	3
1091	Q5JXA9	Signal-regulatory protein beta-2	3
1092	P13284	Gamma-interferon-inducible lysosomal thiol reductase	3
1093	P11216	Glycogen phosphorylase, brain form	3
1094	Q8N6C8	Leukocyte immunoglobulin-like receptor subfamily A member 3	3
1095	Q9NQR4	Omega-amidase NIT2	3
1096	Q07837	Neutral and basic amino acid transport protein rBAT	3
1097	Q02083	N-acylethanolamine-hydrolyzing acid amidase	3
1098	P08118	Beta-microseminoprotein	3
1099	P33151	Cadherin-5	3
1100	P07451	Carbonic anhydrase 3	3
1101	P07942	Laminin subunit beta-1	3
1102	Q99102	Mucin-4	3
1103	Q9H0X4	Protein ITFG3	3
1104	P41181	Aquaporin-2	3
1105	Q15043	Zinc transporter ZIP14	3
1106	Q8N4F0	Bactericidal/permeability-increasing protein-like 1	3
1107	Q9UBQ7	Glyoxylate reductase/hydroxypyruvate reductase	3
1108	P80108	Phosphatidylinositol-glycan-specific phospholipase D	3
1109	P06454	Prothymosin alpha	3
1110	P15169	Carboxypeptidase N catalytic chain	3
1111	P01763	Ig heavy chain V-III region WEA	3
1112	P20916	Myelin-associated glycoprotein	3
1113	P51149	Ras-related protein Rab-7a	3
1114	O14791	Apolipoprotein L1	3
1115	P11310	Medium-chain specific acyl-CoA dehydrogenase, mitochondrial	3
1116	P58499	Protein FAM3B	3
1117	P07954	Fumarate hydratase, mitochondrial	3
1118	P06703	Protein S100-A6	3
1119	P24592	Insulin-like growth factor-binding protein 6	3
1120	Q96FQ6	Protein S100-A16	3
1121	P07306	Asialoglycoprotein receptor 1	3
1122	P43005	Excitatory amino acid transporter 3	3
1123	Q13361	Microfibrillar-associated protein 5	3
1124	Q14651	Plastin-1	3
1125	O00764	Pyridoxal kinase	3
1126	O14745	Na(+)/H(+) exchange regulatory cofactor NHE-RF1	3
1127	Q14117	Dihydropyrimidinase	3
1128	P01711	Ig lambda chain V-II region VIL	3
1129	Q9UNW1	Multiple inositol polyphosphate phosphatase 1	3
1130	Q9UNA0	A disintegrin and metalloproteinase with thrombospondin motifs 5	3
1131	P06276	Cholinesterase	3
1132	Q02413	Desmoglein-1	3
1133	Q9HBT6	Cadherin-20	3
1134	Q9Y3R5	Protein dopey-2	3
1135	Q16557	Pregnancy-specific beta-1-glycoprotein 3	3
1136	Q96MU8	Kremen protein 1	3
1137	P30492	HLA class I histocompatibility antigen, B-54 alpha chain	3
1138	P36543	V-type proton ATPase subunit E 1	3
1139	P61019	Ras-related protein Rab-2A	3
1140	P04439	HLA class I histocompatibility antigen, A-3 alpha chain	3
1141	O95171	Sciellin	3
1142	P43628	Killer cell immunoglobulin-like receptor 2DL3	3
1143	P02545	Lamin-A/C	3
1144	Q08378	Golgin subfamily A member 3	3
1145	P07204	Thrombomodulin	3
1146	Q86TD4	Sarcalumenin	3
1147	Q92542	Nicastrin	3
1148	Q8WUT4	Leucine-rich repeat neuronal protein 4	3
1149	Q9UI12	V-type proton ATPase subunit H	3
1150	Q9UQ72	Pregnancy-specific beta-1-glycoprotein 11	3
1151	P01889	HLA class I histocompatibility antigen, B-7 alpha chain	3
1152	P01719	Ig lambda chain V-V region DEL	3
1153	P43626	Killer cell immunoglobulin-like receptor 2DL1	3
1154	P49913	Cathelicidin antimicrobial peptide	3
1155	Q9BYH1	Seizure 6-like protein	3
1156	P56537	Eukaryotic translation initiation factor 6	3
1157	P45381	Aspartoacylase	3
1158	Q6ZNA5	Ferric-chelate reductase 1	3
1159	Q9HBG4	V-type proton ATPase 116 kDa subunit a isoform 4	3
1160	P14151	L-selectin	3
1161	Q99988	Growth/differentiation factor 15	3
1162	P55058	Phospholipid transfer protein	3
1163	Q9NY33	Dipeptidyl-peptidase 3	3
1164	Q9Y639	Neuroplastin	3
1165	P10321	HLA class I histocompatibility antigen, Cw-7 alpha chain	3
1166	P13747	HLA class I histocompatibility antigen, alpha chain E	3
1167	P09228	Cystatin-SA	3
1168	Q9UJ72	Annexin A10	3
1169	P03952	Plasma kallikrein	3
1170	Q6PHR2	Serine/threonine-protein kinase ULK3	3
1171	Q9H8S9	Mps one binder kinase activator-like 1B	3
1172	P12110	Collagen alpha-2(VI) chain	3
1173	Q9NY72	Sodium channel subunit beta-3	3
1174	Q9UKS6	Protein kinase C and casein kinase substrate in neurons protein 3	3
1175	P40926	Malate dehydrogenase, mitochondrial	3
1176	P21583	Kit ligand	3
1177	P09493	Tropomyosin alpha-1 chain	3
1178	Q9Y4L1	Hypoxia up-regulated protein 1	3
1179	Q8NC42	E3 ubiquitin-protein ligase RNF149	3
1180	O60884	DnaJ homolog subfamily A member 2	3
1181	Q9Y696	Chloride intracellular channel protein 4	3
1182	P60953	Cell division control protein 42 homolog	3
1183	P05160	Coagulation factor XIII B chain	3
1184	O15484	Calpain-5	3
1185	P30047	GTP cyclohydrolase 1 feedback regulatory protein	3
1186	P26447	Protein S100-A4	3
1187	Q969Z4	Tumor necrosis factor receptor superfamily member 19L	3
1188	Q9NU53	Uncharacterized protein C6orf72	3
1189	Q9NR99	Matrix-remodeling-associated protein 5	3
1190	Q14974	Importin subunit beta-1	3
1191	P16401	Histone H1.5	3
1192	Q6UWH4	Protein ENED	3
1193	Q7L7X3	Serine/threonine-protein kinase TAO1	3
1194	Q9BRF8	Calcineurin-like phosphoesterase domain-containing protein 1	3
1195	Q96J02	E3 ubiquitin-protein ligase Itchy homolog	3
1196	P25789	Proteasome subunit alpha type-4	3
1197	Q03591	Complement factor H-related protein 1	3
1198	Q5T292	Putative uncharacterized protein C10orf128	3
1199	O96033	Molybdenum cofactor synthesis protein 2A	3
1200	P05556	Integrin beta-1	3
1201	P47972	Neuronal pentraxin-2	3
1202	Q14165	Malectin	3
1203	P01605	Ig kappa chain V-I region Lay	3
1204	P22607	Fibroblast growth factor receptor 3	3
1205	Q86XT2	Vacuolar protein sorting-associated protein 37D	3
1206	P12955	Xaa-Pro dipeptidase	3
1207	P22894	Neutrophil collagenase	3
1208	P28838	Cytosol aminopeptidase	3
1209	Q99456	Keratin, type I cytoskeletal 12	3
1210	P60985	Keratinocyte differentiation-associated protein	3
1211	P15328	Folate receptor alpha	3
1212	Q09328	Alpha-1,6-mannosylglycoprotein 6-beta-N-acetylglucosaminyltransferase A	3
1213	Q96B49	Mitochondrial import receptor subunit TOM6 homolog	3
1214	P28074	Proteasome subunit beta type-5	3
1215	P11586	C-1-tetrahydrofolate synthase, cytoplasmic	3
1216	P04626	Receptor tyrosine-protein kinase erbB-2	3
1217	P02748	Complement component C9	3
1218	P26641	Elongation factor 1-gamma	3
1219	P59998	Actin-related protein 2/3 complex subunit 4	3
1220	Q9BVM4	AIG2-like domain-containing protein 1	3
1221	P54764	Ephrin type-A receptor 4	3
1222	Q9UMR5	Lysosomal thioesterase PPT2	3
1223	P53396	ATP-citrate synthase	3
1224	P07477	Trypsin-1	3
1225	A6NL71	Transmembrane protease, serine 11E2	3
1226	Q8TCZ9	Fibrocystin	3
1227	Q86YW5	Trem-like transcript 1 protein	3
1228	Q01974	Tyrosine-protein kinase transmembrane receptor ROR2	3
1229	Q9UBR1	Beta-ureidopropionase	3
1230	Q9NPY3	Complement component C1q receptor	3
1231	Q5SRD1	Putative mitochondrial import inner membrane translocase subunit Tim23B	3
1232	P01709	Ig lambda chain V-II region MGC	3
1233	P07358	Complement component C8 beta chain	3
1234	P25774	Cathepsin S	3
1235	O95834	Echinoderm microtubule-associated protein-like 2	3
1236	Q9NPH3	Interleukin-1 receptor accessory protein	3
1237	P47895	Aldehyde dehydrogenase family 1 member A3	3
1238	P02792	Ferritin light chain	3
1239	Q9UK41	Vacuolar protein sorting-associated protein 28 homolog	3
1240	P27930	Interleukin-1 receptor type 2	3
1241	Q5D862	Filaggrin-2	3
1242	Q5R3I4	Tetratricopeptide repeat protein 38	3
1243	Q9Y6E0	Serine/threonine-protein kinase 24	3
1244	Q9UBD6	Ammonium transporter Rh type C	3
1245	P41217	OX-2 membrane glycoprotein	3
1246	P02814	Submaxillary gland androgen-regulated protein 3B	3
1247	Q99584	Protein S100-A13	3
1248	Q8IUX7	Adipocyte enhancer-binding protein 1	3
1249	O94772	Lymphocyte antigen 6H	3
1250	P19971	Thymidine phosphorylase	3
1251	P01708	Ig lambda chain V-II region BUR	3
1252	Q8N149	Leukocyte immunoglobulin-like receptor subfamily A member 2	3
1253	P78552	Interleukin-13 receptor subunit alpha-1	3
1254	Q15848	Adiponectin	3
1255	Q01082	Spectrin beta chain, brain 1	3
1256	Q9NQ79	Cartilage acidic protein 1	3
1257	Q14254	Flotillin-2	3
1258	P25940	Collagen alpha-3(V) chain	3
1259	Q9UHG3	Prenylcysteine oxidase 1	3
1260	O75083	WD repeat-containing protein 1	3
1261	Q86UD1	Out at first protein homolog	3
1262	O15394	Neural cell adhesion molecule 2	3
1263	P05814	Beta-casein	3
1264	P30101	Protein disulfide-isomerase A3	3
1265	P14324	Farnesyl pyrophosphate synthetase	3
1266	P83593	Ig kappa chain V-IV region STH (Fragment)	3
1267	P46439	Glutathione S-transferase Mu 5	3
1268	Q8N6Q3	CD177 antigen	3
1269	Q9NQ76	Matrix extracellular phosphoglycoprotein	3
1270	Q9NUQ9	Protein FAM49B	3
1271	O95502	Neuronal pentraxin receptor	3
1272	P30046	D-dopachrome decarboxylase	3
1273	Q9NP79	Vacuolar protein sorting-associated protein VTA1 homolog	3
1274	P09486	SPARC	3
1275	O43852	Calumenin	3
1276	P34913	Epoxide hydrolase 2	3
1277	P52565	Rho GDP-dissociation inhibitor 1	3
1278	P01703	Ig lambda chain V-I region NEWM	3
1279	P30085	UMP-CMP kinase	3
1280	Q9H2V7	Protein spinster homolog 1	3
1281	Q96FV2	Secernin-2	3
1282	O75608	Acyl-protein thioesterase 1	3
1283	P62993	Growth factor receptor-bound protein 2	3
1284	Q76N32	Centrosomal protein of 68 kDa	3
1285	P54826	Growth arrest-specific protein 1	3
1286	Q96A22	Uncharacterized protein C11orf52	3
1287	Q9BRG1	Vacuolar protein-sorting-associated protein 25	3
1288	Q16661	Guanylate cyclase activator 2B	3
1289	P23142	Fibulin-1	3
1290	Q9Y6M4	Casein kinase I isoform gamma-3	3
1291	P00533	Epidermal growth factor receptor	3
1292	P01591	Immunoglobulin J chain	3
1293	O95490	Latrophilin-2	3
1294	P31249	Homeobox protein Hox-D3	2
1295	P06132	Uroporphyrinogen decarboxylase	2
1296	Q2TAA2	Isoamyl acetate-hydrolyzing esterase 1 homolog	2
1297	O75955	Flotillin-1	2
1298	Q92597	Protein NDRG1	2
1299	P59190	Ras-related protein Rab-15	2
1300	Q96BM9	ADP-ribosylation factor-like protein 8A	2
1301	Q9ULX7	Carbonic anhydrase 14	2
1302	Q9NZU1	Leucine-rich repeat transmembrane protein FLRT1	2
1303	P61158	Actin-related protein 3	2
1304	Q92922	SWI/SNF complex subunit SMARCC1	2
1305	P06331	Ig heavy chain V-II region ARH-77	2
1306	O14638	Ectonucleotide pyrophosphatase/phosphodiesterase family member 3	2
1307	P32926	Desmoglein-3	2
1308	P21796	Voltage-dependent anion-selective channel protein 1	2
1309	Q9H756	Leucine-rich repeat-containing protein 19	2
1310	Q8N423	Leukocyte immunoglobulin-like receptor subfamily B member 2	2
1311	P42892	Endothelin-converting enzyme 1	2
1312	P47755	F-actin-capping protein subunit alpha-2	2
1313	Q8N114	Protein shisa-5	2
1314	P04632	Calpain small subunit 1	2
1315	Q8WWA0	Intelectin-1	2
1316	P01215	Glycoprotein hormones alpha chain	2
1317	Q08554	Desmocollin-1	2
1318	P12532	Creatine kinase U-type, mitochondrial	2
1319	P14174	Macrophage migration inhibitory factor	2
1320	Q68CJ9	Cyclic AMP-responsive element-binding protein 3-like protein 3	2
1321	P51161	Gastrotropin	2
1322	Q9UGM5	Fetuin-B	2
1323	Q16581	C3a anaphylatoxin chemotactic receptor	2
1324	Q9BXJ7	Protein amnionless	2
1325	Q08623	Haloacid dehalogenase-like hydrolase domain-containing protein 1A	2
1326	Q08431	Lactadherin	2
1327	Q9Y275	Tumor necrosis factor ligand superfamily member 13B	2
1328	Q9UJA9	Ectonucleotide pyrophosphatase/phosphodiesterase family member 5	2
1329	Q9UI40	Sodium/potassium/calcium exchanger 2	2
1330	P80404	4-aminobutyrate aminotransferase, mitochondrial	2
1331	P24593	Insulin-like growth factor-binding protein 5	2
1332	Q9UMZ2	Synergin gamma	2
1333	Q9UMX5	Neudesin	2
1334	Q9BQI0	Allograft inflammatory factor 1-like	2
1335	Q9HCM3	UPF0606 protein KIAA1549	2
1336	P14923	Junction plakoglobin	2
1337	P22413	Ectonucleotide pyrophosphatase/phosphodiesterase family member 1	2
1338	Q6B0K9	Hemoglobin subunit mu	2
1339	Q6ZNJ1	Neurobeachin-like protein 2	2
1340	P08237	6-phosphofructokinase, muscle type	2
1341	P51888	Prolargin	2
1342	P16403	Histone H1.2	2
1343	P68036	Ubiquitin-conjugating enzyme E2 L3	2
1344	Q3SY69	Probable 10-formyltetrahydrofolate dehydrogenase ALDH1L2	2
1345	O15204	ADAM DEC1	2
1346	O43405	Cochlin	2
1347	P46952	3-hydroxyanthranilate 3,4-dioxygenase	2
1348	Q8NBM4	Ubiquitin-associated domain-containing protein 2	2
1349	P32942	Intercellular adhesion molecule 3	2
1350	P32929	Cystathionine gamma-lyase	2
1351	Q1EHB4	Sodium-coupled monocarboxylate transporter 2	2
1352	P01780	Ig heavy chain V-III region JON	2
1353	Q8IY95	Transmembrane protein 192	2
1354	P32320	Cytidine deaminase	2
1355	Q8N9N7	Leucine-rich repeat-containing protein 57	2
1356	O95398	Rap guanine nucleotide exchange factor 3	2
1357	Q13683	Integrin alpha-7	2
1358	Q01151	CD83 antigen	2
1359	Q16620	BDNF/NT-3 growth factors receptor	2
1360	P60900	Proteasome subunit alpha type-6	2
1361	Q16881	Thioredoxin reductase 1, cytoplasmic	2
1362	O95196	Chondroitin sulfate proteoglycan 5	2
1363	Q16790	Carbonic anhydrase 9	2
1364	P50552	Vasodilator-stimulated phosphoprotein	2
1365	P54793	Arylsulfatase F	2
1366	P07360	Complement component C8 gamma chain	2
1367	P52790	Hexokinase-3	2
1368	P50440	Glycine amidinotransferase, mitochondrial	2
1369	Q7Z692	Carcinoembryonic antigen-related cell adhesion molecule 19	2
1370	P07585	Decorin	2
1371	O00592	Podocalyxin-like protein 1	2
1372	Q8WWA1	Transmembrane protein 40	2
1373	Q7Z3V5	Zinc finger protein 571	2
1374	P07910	Heterogeneous nuclear ribonucleoproteins C1/C2	2
1375	Q8WWZ8	Oncoprotein-induced transcript 3 protein	2
1376	Q8WU39	Proapoptotic caspase adapter protein	2
1377	P49257	Protein ERGIC-53	2
1378	P05026	Sodium/potassium-transporting ATPase subunit beta-1	2
1379	Q99795	Cell surface A33 antigen	2
1380	Q9NR31	GTP-binding protein SAR1a	2
1381	Q8TBQ9	Transmembrane protein 167A	2
1382	O43586	Proline-serine-threonine phosphatase-interacting protein 1	2
1383	Q9H461	Frizzled-8	2
1384	O75871	Carcinoembryonic antigen-related cell adhesion molecule 4	2
1385	O60784	Target of Myb protein 1	2
1386	Q9UBX5	Fibulin-5	2
1387	P35443	Thrombospondin-4	2
1388	Q86TY3	Uncharacterized protein C14orf37	2
1389	Q8TD47	40S ribosomal protein S4, Y isoform 2	2
1390	P00387	NADH-cytochrome b5 reductase 3	2
1391	P28062	Proteasome subunit beta type-8	2
1392	Q8TDQ1	CMRF35-like molecule 1	2
1393	P49641	Alpha-mannosidase 2x	2
1394	Q9Y644	Beta-1,3-N-acetylglucosaminyltransferase radical fringe	2
1395	P15104	Glutamine synthetase	2
1396	Q92636	Protein FAN	2
1397	Q86UX2	Inter-alpha-trypsin inhibitor heavy chain H5	2
1398	O95428	Papilin	2
1399	Q13813	Spectrin alpha chain, brain	2
1400	O95359	Transforming acidic coiled-coil-containing protein 2	2
1401	P02655	Apolipoprotein C-II	2
1402	Q9BZJ0	Crooked neck-like protein 1	2
1403	Q8NHP1	Aflatoxin B1 aldehyde reductase member 4	2
1404	P01130	Low-density lipoprotein receptor	2
1405	Q96HC4	PDZ and LIM domain protein 5	2
1406	P28070	Proteasome subunit beta type-4	2
1407	P30531	Sodium- and chloride-dependent GABA transporter 1	2
1408	Q16775	Hydroxyacylglutathione hydrolase, mitochondrial	2
1409	Q14002	Carcinoembryonic antigen-related cell adhesion molecule 7	2
1410	Q9UJ99	Cadherin-22	2
1411	Q12923	Tyrosine-protein phosphatase non-receptor type 13	2
1412	Q16853	Membrane primary amine oxidase	2
1413	Q8N6G5	Chondroitin sulfate N-acetylgalactosaminyltransferase 2	2
1414	P06028	Glycophorin-B	2
1415	P20929	Nebulin	2
1416	Q96CF2	Charged multivesicular body protein 4c	2
1417	Q4ZHG4	Fibronectin type III domain-containing protein 1	2
1418	Q9UKY0	Prion-like protein doppel	2
1419	Q9Y274	Type 2 lactosamine alpha-2,3-sialyltransferase	2
1420	Q06124	Tyrosine-protein phosphatase non-receptor type 11	2
1421	Q9NYU2	UDP-glucose:glycoprotein glucosyltransferase 1	2
1422	P01769	Ig heavy chain V-III region GA	2
1423	Q16539	Mitogen-activated protein kinase 14	2
1424	P11234	Ras-related protein Ral-B	2
1425	P30711	Glutathione S-transferase theta-1	2
1426	P21554	Cannabinoid receptor 1	2
1427	Q99798	Aconitate hydratase, mitochondrial	2
1428	Q9NP58	ATP-binding cassette sub-family B member 6, mitochondrial	2
1429	O75317	Ubiquitin carboxyl-terminal hydrolase 12	2
1430	Q9UPP1	Histone lysine demethylase PHF8	2
1431	Q9UNZ2	NSFL1 cofactor p47	2
1432	Q8IWB1	Inositol 1,4,5-triphosphate receptor-interacting protein	2
1433	Q8N2S1	Latent-transforming growth factor beta-binding protein 4	2
1434	Q9H479	Fructosamine-3-kinase	2
1435	Q9Y5L2	Hypoxia-inducible gene 2 protein	2
1436	Q9BRT3	Uncharacterized protein C17orf37	2
1437	Q9Y2G1	Myelin gene regulatory factor	2
1438	P20160	Azurocidin	2
1439	P08887	Interleukin-6 receptor subunit alpha	2
1440	P51693	Amyloid-like protein 1	2
1441	Q6IQ22	Putative Ras-related protein Rab-12	2
1442	Q9UJ14	Gamma-glutamyltransferase 7	2
1443	Q6NVY1	3-hydroxyisobutyryl-CoA hydrolase, mitochondrial	2
1444	Q92823	Neuronal cell adhesion molecule	2
1445	Q8IYU8	EF-hand domain-containing family member A1	2
1446	O00194	Ras-related protein Rab-27B	2
1447	P43034	Platelet-activating factor acetylhydrolase IB subunit alpha	2
1448	Q9Y334	Protein G7c	2
1449	Q9BS26	Endoplasmic reticulum resident protein ERp44	2
1450	Q6ZVX7	Non-specific cytotoxic cell receptor protein 1 homolog	2
1451	P42702	Leukemia inhibitory factor receptor	2
1452	P16109	P-selectin	2
1453	P78563	Double-stranded RNA-specific editase 1	2
1454	Q6P2Q9	Pre-mRNA-processing-splicing factor 8	2
1455	P02810	Salivary acidic proline-rich phosphoprotein 1/2	2
1456	Q9UGB7	Inositol oxygenase	2
1457	Q9C075	Keratin, type I cytoskeletal 23	2
1458	Q13362	Serine/threonine-protein phosphatase 2A 56 kDa regulatory subunit gamma isoform	2
1459	Q15642	Cdc42-interacting protein 4	2
1460	Q8IVL1	Neuron navigator 2	2
1461	P13760	HLA class II histocompatibility antigen, DRB1-4 beta chain	2
1462	P09681	Gastric inhibitory polypeptide	2
1463	P43234	Cathepsin O	2
1464	O94915	Protein furry homolog-like	2
1465	P51159	Ras-related protein Rab-27A	2
1466	Q9NU22	Midasin	2
1467	P56202	Cathepsin W	2
1468	P16035	Metalloproteinase inhibitor 2	2
1469	Q9NNX6	CD209 antigen	2
1470	P00367	Glutamate dehydrogenase 1, mitochondrial	2
1471	Q8NEV8	Exophilin-5	2
1472	O75074	Low-density lipoprotein receptor-related protein 3	2
1473	P13861	cAMP-dependent protein kinase type II-alpha regulatory subunit	2
1474	P55000	Secreted Ly-6/uPAR-related protein 1	2
1475	O94826	Mitochondrial import receptor subunit TOM70	2
1476	Q9ULV1	Frizzled-4	2
1477	Q7RTZ1	Ovochymase-2	2
1478	Q969E1	Liver-expressed antimicrobial peptide 2	2
1479	P01880	Ig delta chain C region	2
1480	Q9BYZ2	L-lactate dehydrogenase A-like 6B	2
1481	Q5FWE3	Proline-rich transmembrane protein 3	2
1482	Q6R327	Rapamycin-insensitive companion of mTOR	2
1483	Q9UKK9	ADP-sugar pyrophosphatase	2
1484	O75051	Plexin-A2	2
1485	Q86VB7	Scavenger receptor cysteine-rich type 1 protein M130	2
1486	Q16378	Proline-rich protein 4	2
1487	Q8N386	Leucine-rich repeat-containing protein 25	2
1488	P05023	Sodium/potassium-transporting ATPase subunit alpha-1	2
1489	P78527	DNA-dependent protein kinase catalytic subunit	2
1490	P08134	Rho-related GTP-binding protein RhoC	2
1491	Q8IZT6	Abnormal spindle-like microcephaly-associated protein	2
1492	P01782	Ig heavy chain V-III region DOB	2
1493	P01706	Ig lambda chain V-II region BOH	2
1494	P27816	Microtubule-associated protein 4	2
1495	Q9UBY0	Sodium/hydrogen exchanger 2	2
1496	P01033	Metalloproteinase inhibitor 1	2
1497	P29144	Tripeptidyl-peptidase 2	2
1498	P30626	Sorcin	2
1499	O60500	Nephrin	2
1500	Q14677	Clathrin interactor 1	2
1501	Q9UHC9	Niemann-Pick C1-like protein 1	2
1502	Q86VH2	Kinesin-like protein KIF27	2
1503	Q9BRA2	Thioredoxin domain-containing protein 17	2
1504	Q9H0E2	Toll-interacting protein	2
1505	Q16348	Solute carrier family 15 member 2	2
1506	P15621	Zinc finger protein 44	2
1507	P47989	Xanthine dehydrogenase/oxidase	2
1508	Q14247	Src substrate cortactin	2
1509	P15814	Immunoglobulin lambda-like polypeptide 1	2
1510	Q99835	Smoothened homolog	2
1511	Q05329	Glutamate decarboxylase 2	2
1512	Q14667	UPF0378 protein KIAA0100	2
1513	Q15293	Reticulocalbin-1	2
1514	Q96NY7	Chloride intracellular channel protein 6	2
1515	Q8N1N4	Keratin, type II cytoskeletal 78	2
1516	O60487	Myelin protein zero-like protein 2	2
1517	Q5T601	Probable G-protein coupled receptor 110	2
1518	Q4G0I0	Protein CCSMST1	2
1519	Q14957	Glutamate [NMDA] receptor subunit epsilon-3	2
1520	O15389	Sialic acid-binding Ig-like lectin 5	2
1521	P60866	40S ribosomal protein S20	2
1522	P50452	Serpin B8	2
1523	P09455	Retinol-binding protein 1	2
1524	P08246	Neutrophil elastase	2
1525	Q9NYP8	Uncharacterized protein C21orf62	2
1526	Q6P1N0	Coiled-coil and C2 domain-containing protein 1A	2
1527	O96013	Serine/threonine-protein kinase PAK 4	2
1528	P29034	Protein S100-A2	2
1529	P21128	Placental protein 11	2
1530	Q96AX2	Ras-related protein Rab-37	2
1531	Q9NQX1	PR domain zinc finger protein 5	2
1532	Q9Y5Z0	Beta-secretase 2	2
1533	Q96DR8	Mucin-like protein 1	2
1534	Q9Y6Q6	Tumor necrosis factor receptor superfamily member 11A	2
1535	Q9Y561	Low-density lipoprotein receptor-related protein 12	2
1536	Q9UNF0	Protein kinase C and casein kinase substrate in neurons protein 2	2
1537	Q9H6Y7	E3 ubiquitin-protein ligase RNF167	2
1538	Q92563	Testican-2	2
1539	Q92736	Ryanodine receptor 2	2
1540	P10109	Adrenodoxin, mitochondrial	2
1541	P01344	Insulin-like growth factor II	2
1542	Q96LB3	Intraflagellar transport protein 74 homolog	2
1543	O95372	Acyl-protein thioesterase 2	2
1544	O43488	Aflatoxin B1 aldehyde reductase member 2	2
1545	Q6N022	Teneurin-4	2
1546	Q6UXI9	Nephronectin	2
1547	Q8NI35	InaD-like protein	2
1548	Q4LDE5	Sushi, von Willebrand factor type A, EGF and pentraxin domain-containing protein 1	2
1549	P49190	Parathyroid hormone 2 receptor	2
1550	Q8NC54	Keratinocyte-associated transmembrane protein 2	2
1551	P49792	E3 SUMO-protein ligase RANBP2	2
1552	Q9H1C7	UPF0467 protein C5orf32	2
1553	Q4KMQ2	Anoctamin-6	2
1554	Q9UGM3	Deleted in malignant brain tumors 1 protein	2
1555	P00492	Hypoxanthine-guanine phosphoribosyltransferase	2
1556	Q8TDL5	Long palate, lung and nasal epithelium carcinoma-associated protein 1	2
1557	P08949	Neuromedin-B	2
1558	P17813	Endoglin	2
1559	P34810	Macrosialin	2
1560	Q13404	Ubiquitin-conjugating enzyme E2 variant 1	2
1561	P27449	V-type proton ATPase 16 kDa proteolipid subunit	2
1562	O00499	Myc box-dependent-interacting protein 1	2
1563	Q8WY91	THAP domain-containing protein 4	2
1564	P07948	Tyrosine-protein kinase Lyn	2
1565	Q53EL9	Seizure protein 6 homolog	2
1566	P02786	Transferrin receptor protein 1	2
1567	Q9Y6N7	Roundabout homolog 1	2
1568	O75023	Leukocyte immunoglobulin-like receptor subfamily B member 5	2
1569	Q8N474	Secreted frizzled-related protein 1	2
1570	A8K7I4	Calcium-activated chloride channel regulator 1	2
1571	P47756	F-actin-capping protein subunit beta	2
1572	O14594	Neurocan core protein	2
1573	P23381	Tryptophanyl-tRNA synthetase, cytoplasmic	2
1574	P49368	T-complex protein 1 subunit gamma	2
1575	P46108	Adapter molecule crk	2
1576	Q01085	Nucleolysin TIAR	2
1577	P34096	Ribonuclease 4	2
1578	P12931	Proto-oncogene tyrosine-protein kinase Src	2
1579	P60903	Protein S100-A10	2
1580	P24347	Stromelysin-3	2
1581	P08670	Vimentin	2
1582	P21926	CD9 antigen	2
1583	P01720	Ig lambda chain V-VII region MOT	2
1584	P09417	Dihydropteridine reductase	2
1585	P60660	Myosin light polypeptide 6	2
1586	P00740	Coagulation factor IX	2
1587	Q9H0R4	Haloacid dehalogenase-like hydrolase domain-containing protein 2	2
1588	Q9NY25	C-type lectin domain family 5 member A	2
1589	P41159	Leptin	2
1590	P01714	Ig lambda chain V-III region SH	2
1591	Q03167	TGF-beta receptor type III	2
1592	P29323	Ephrin type-B receptor 2	2
1593	O75884	Putative hydrolase RBBP9	2
1594	Q9UKG1	DCC-interacting protein 13-alpha	2
1595	P27169	Serum paraoxonase/arylesterase 1	2
1596	P15428	15-hydroxyprostaglandin dehydrogenase [NAD+]	2
1597	O60603	Toll-like receptor 2	2
1598	Q6NUT3	Uncharacterized MFS-type transporter C19orf28	2
1599	Q9UJW2	Tubulointerstitial nephritis antigen	2
1600	Q13277	Syntaxin-3	2
1601	P22748	Carbonic anhydrase 4	2
1602	P27701	CD82 antigen	2
1603	P21815	Bone sialoprotein 2	2
1604	Q9BWD1	Acetyl-CoA acetyltransferase, cytosolic	2
1605	O60896	Receptor activity-modifying protein 3	2
1606	P61088	Ubiquitin-conjugating enzyme E2 N	2
1607	Q99733	Nucleosome assembly protein 1-like 4	2
1608	Q9BSQ5	Malcavernin	2
1609	P28072	Proteasome subunit beta type-6	2
1610	Q9Y547	Heat shock protein beta-11	2
1611	O75390	Citrate synthase, mitochondrial	2
1612	Q14318	FK506-binding protein 8	2
1613	Q9Y2A7	Nck-associated protein 1	2
1614	Q07960	Rho GTPase-activating protein 1	2
1615	Q96D15	Reticulocalbin-3	2
1616	Q9NRR5	Ubiquilin-4	2
1617	Q16531	DNA damage-binding protein 1	2
1618	Q6DN12	Multiple C2 and transmembrane domain-containing protein 2	2
1619	Q16827	Receptor-type tyrosine-protein phosphatase O	2
1620	P28332	Alcohol dehydrogenase 6	2
1621	O15354	Probable G-protein coupled receptor 37	2
1622	Q99784	Noelin	2
1623	Q15847	Adipose most abundant gene transcript 2 protein	2
1624	Q53RD9	Fibulin-7	2
1625	P20142	Gastricsin	2
1626	Q99650	Oncostatin-M specific receptor subunit beta	2
1627	P48729	Casein kinase I isoform alpha	2
1628	Q86V85	Integral membrane protein GPR180	2
1629	P04211	Ig lambda chain V region 4A	2
1630	Q8WWI5	Choline transporter-like protein 1	2
1631	P20908	Collagen alpha-1(V) chain	2
1632	Q6P531	Gamma-glutamyltransferase 6	2
1633	Q9Y3Q0	N-acetylated-alpha-linked acidic dipeptidase 2	2
1634	P78371	T-complex protein 1 subunit beta	2
1635	Q92608	Dedicator of cytokinesis protein 2	2
1636	Q13183	Solute carrier family 13 member 2	2
1637	Q9NQC3	Reticulon-4	2
1638	Q8N436	Inactive carboxypeptidase-like protein X2	2
1639	Q8NES3	Beta-1,3-N-acetylglucosaminyltransferase lunatic fringe	2
1640	Q13790	Apolipoprotein F	2
1641	P29972	Aquaporin-1	2
1642	Q9C037	Tripartite motif-containing protein 4	2
1643	P14138	Endothelin-3	2
1644	Q15631	Translin	2
1645	Q6PI73	Leukocyte immunoglobulin-like receptor subfamily A member 6	2
1646	P09622	Dihydrolipoyl dehydrogenase, mitochondrial	2
1647	P00995	Pancreatic secretory trypsin inhibitor	2
1648	P10412	Histone H1.4	2
1649	Q96MM7	Heparan-sulfate 6-O-sulfotransferase 2	2
1650	Q9UIG4	Psoriasis susceptibility 1 candidate gene 2 protein	2
1651	P02656	Apolipoprotein C-III	2
1652	P22061	Protein-L-isoaspartate(D-aspartate) O-methyltransferase	2
1653	P68402	Platelet-activating factor acetylhydrolase IB subunit beta	2
1654	O43291	Kunitz-type protease inhibitor 2	2
1655	O75354	Ectonucleoside triphosphate diphosphohydrolase 6	2
1656	Q8IZJ3	C3 and PZP-like alpha-2-macroglobulin domain-containing protein 8	2
1657	Q16851	UTP--glucose-1-phosphate uridylyltransferase	2
1658	Q07507	Dermatopontin	2
1659	Q08722	Leukocyte surface antigen CD47	2
1660	Q9H190	Syntenin-2	2
1661	Q8IZ83	Aldehyde dehydrogenase family 16 member A1	2
1662	P01225	Follitropin subunit beta	2
1663	P05091	Aldehyde dehydrogenase, mitochondrial	2
1664	A8MVW5	HEPACAM family member 2	2
1665	P61247	40S ribosomal protein S3a	2
1666	P01715	Ig lambda chain V-IV region Bau	2
1667	Q9BUH6	Uncharacterized protein C9orf142	2
1668	O75976	Carboxypeptidase D	2
1669	Q15181	Inorganic pyrophosphatase	2
1670	P05114	Non-histone chromosomal protein HMG-14	2
1671	Q9BUJ0	Abhydrolase domain-containing protein 14A	2
1672	P01699	Ig lambda chain V-I region VOR	2
1673	Q96HD9	Aspartoacylase-2	2
1674	P07333	Macrophage colony-stimulating factor 1 receptor	2
1675	P15090	Fatty acid-binding protein, adipocyte	2
1676	P49327	Fatty acid synthase	2
1677	Q13201	Multimerin-1	2
1678	O43929	Origin recognition complex subunit 4	2
1679	Q3MJ62	Zinc finger and SCAN domain-containing protein 23	2
1680	P48551	Interferon-alpha/beta receptor 2	2
1681	P10636	Microtubule-associated protein tau	2
1682	Q9BVK6	Transmembrane emp24 domain-containing protein 9	2
1683	Q9UHD9	Ubiquilin-2	2
1684	Q00796	Sorbitol dehydrogenase	2
1685	Q9UQV4	Lysosome-associated membrane glycoprotein 3	2
1686	Q9C0K7	STE20-related kinase adapter protein beta	2
1687	Q969X1	Transmembrane BAX inhibitor motif-containing protein 1	2
1688	Q99436	Proteasome subunit beta type-7	2
1689	Q96JF0	Beta-galactoside alpha-2,6-sialyltransferase 2	2
1690	O75674	TOM1-like protein 1	2
1691	P46109	Crk-like protein	2
1692	P52907	F-actin-capping protein subunit alpha-1	2
1693	P52788	Spermine synthase	2
1694	P09466	Glycodelin	2
1695	Q9BSG0	Protease-associated domain-containing protein of 21 kDa	2
1696	P36405	ADP-ribosylation factor-like protein 3	2
1697	Q14108	Lysosome membrane protein 2	2
1698	P36222	Chitinase-3-like protein 1	2
1699	P58107	Epiplakin	2
1700	Q9H853	Putative tubulin-like protein alpha-4B	2
